# Supplementary material for: A Systematic Review of Oral Vertical Dyskinesia (“Rabbit” Syndrome)
Source: Medicina (Kaunas). 2024 Aug 19;60(8):1347. doi: 10.3390/medicina60081347 (PMC11355986; doi:10.3390/medicina60081347)
Supplement: Supplementary file 1 [file medicina-60-01347-s001.zip]

Archive with 1 entries (1 files):
- medicina-3146642-supplementary.pdf
